# Supplementary material for: Personality associations with Facebook use and tendencies towards Facebook Use Disorder
Source: Addict Behav Rep. 2020 Feb 19;11:100264. doi: 10.1016/j.abrep.2020.100264 (PMC7244926; doi:10.1016/j.abrep.2020.100264)
Supplement: Supplementary data 1 [file mmc1.xml]

<?xml version="1.0" encoding="UTF-8" standalone="no"?><data:data><datasets><author>cornelia.sindermann@uni-ulm.de</author><type>1</type><dataset><name>Data used in the manuscript "Personality associations with Facebook Use and its Overuse"</name><caption/><description>This dataset comprises all necessary data of the sample on which the results in the manuscript "Personality associations with Facebook Use and Tendencies towards Facebook Use Disorder" are based on.</description><filetype><name/></filetype><filesize/><source>0</source><sourcename>Original Data</sourcename><access><type>1</type><name>Data available in data repository</name><reponame>Open Science Framework</reponame><PersistentId>https://osf.io/ewck4/</PersistentId><deeplinkurl>https://osf.io/ewck4/</deeplinkurl></access></dataset></datasets></data:data>
